# Supplementary material for: Corticotropin-releasing hormone modulates NREM sleep consolidation through the thalamic reticular nucleus
Source: Nat Commun. 2025 Aug 19;16:7720. doi: 10.1038/s41467-025-63118-6 (PMC12365041; doi:10.1038/s41467-025-63118-6)
Supplement: Supplementary file 3 — Supplementary Data 1 [file 41467_2025_63118_MOESM3_ESM.zip]

Archive with 1 entries (1 files):
- pAAV-S5E2p-EGFP-m-CRHR1-shRNAmir(5).dna
