# Supplementary material for: Corticotropin-releasing hormone modulates NREM sleep consolidation through the thalamic reticular nucleus
Source: Nat Commun. 2025 Aug 19;16:7720. doi: 10.1038/s41467-025-63118-6 (PMC12365041; doi:10.1038/s41467-025-63118-6)
Supplement: Supplementary file 6 — Source data [file 41467_2025_63118_MOESM6_ESM.xlsx]

## Sheet: fig. 1e
	CRHR1 mRNA density comparison in CA3, TRN and BLA (puncta/µm2)
	CA3	TRN	BLA
Males	0.005696	0.016978	0.008682
	0.011374	0.016998	0.003587
	0.008544	0.013734	0.006301
	0.007004	0.007658	0.006827
	0.006159	0.00912	0.007621
	0.003367	0.004334	0.00334
Females	0.00618	0.006678	0.00287
	0.00756	0.011896	0.006987
	0.004992	0.009348	0.005836
	0.008818	0.014418	0.010393
	0.008688	0.012184	0.003513

## Sheet: fig. 1f
	CRHR1 mRNA density sex comparison (puncta/µm2)
	Males	Females
	0.044411	0.023146
	0.039953	0.032815
	0.037291	0.028891
	0.026792	0.038456
	0.027051	0.026005
	0.013325

## Sheet: fig. 1i
	CRHR1 mRNA density in TRN PV+ or SOM+ neurons (puncta/µm2)
	PV+ TRN	SOM+ TRN
Males	0.044411	0.026319
	0.039953	0.02319
	0.037291	0.021488
	0.026792	0.016102
	0.027051	0.015078
	0.013325	0.009751
Females	0.023146	0.013485
	0.032815	0.019939
	0.028891	0.015451
	0.038456	0.018912
	0.026005	0.02039

## Sheet: fig. 3c
	Peak to peak amplitude (z-score)				sex = male
	GRABCRH	GRABCRHmut
	0.562204	0.243287
	1.24187	0.502964
	0.816282	0.573666
	1.27087	0.379998

## Sheet: fig. 3d
	Power spectral density (norm.) - average trace				sex = male
	Frequency (Hz)	GRABCRH PSD												Sigma PSD
	0	1.4984e-31	1.64464e-31	1.04683e-31	9.16531e-32	7.74722e-32	9.75928e-32	1.26968e-31	9.64219e-32	1.41512e-31	2.04074e-31	1.22784e-31	7.3112e-32	-10.9608	-20.7542	-12.4978	-10.1029	-9.51547	-9.1695	-13.2335	-12.1606	-17.9695	-7.60452	-15.5403	-7.47285
	0.005	7.30847	10.7449	7.85052	6.3201	7.67951	10.6941	5.9995	7.77831	7.5276	11.2327	7.75405	11.9326	6.28019	27.9602	11.3517	7.74758	13.8793	17.4761	15.7589	6.76563	15.9503	15.8149	10.5189	15.6743
	0.01	24.7105	29.6476	25.458	26.5565	24.7441	36.9632	17.421	26.1792	24.3911	30.7886	20.7644	49.9896	18.6395	61.2407	21.7843	17.173	30.4174	34.8352	24.4404	29.0548	35.365	29.7699	36.0883	38.6369
	0.015	28.1763	19.3242	34.6309	25.6261	27.3302	40.8503	17.0884	28.1559	28.6407	38.7147	30.3097	62.0027	33.7857	84.2217	39.3451	35.9627	37.9887	39.3166	33.7194	35.4787	47.3977	38.1638	35.9877	43.6043
	0.02	25.0017	16.0104	31.6721	17.5031	28.6144	29.7872	18.156	20.43	33.3125	51.7164	35.2466	35.0273	41.4641	39.1654	36.1344	44.3941	31.9472	33.826	32.3725	32.5293	39.3843	42.1347	31.6002	24.6838
	0.025	17.2963	19.6351	22.431	17.6373	24.1758	18.1076	17.9804	23.7409	22.1554	54.2904	19.7566	12.757	26.4921	34.5391	16.8281	24.3127	22.2051	27.5608	21.5606	23.5823	19.9452	18.5921	32.4056	22.1614
	0.03	15.9181	16.4393	20.8464	15.4704	17.5377	12.455	17.7036	23.4824	13.3996	40.0139	17.5916	7.63368	31.3204	7.77414	21.6374	23.1522	19.8364	20.9137	26.3106	18.873	20.7648	22.7163	23.6515	15.9482
	0.035	10.672	16.1111	13.5582	14.3661	11.5435	11.9274	16.8445	12.1765	14.2123	15.7788	16.934	5.36941	21.0074	-2.75699	14.0083	24.6537	15.9112	13.5776	20.617	12.8946	16.1498	21.4789	13.602	18.0244
	0.04	11.0008	9.79355	9.62232	14.7621	8.78233	8.39277	12.9958	10.5363	11.5637	8.19036	10.1408	4.25254	5.91201	9.26205	13.2565	9.94971	11.7732	9.14961	7.89821	12.0175	10.4647	5.6231	5.62983	13.4015
	0.045	10.4504	7.6595	8.44471	11.5268	9.53387	5.5648	10.3233	10.9235	7.69733	13.1421	8.60057	3.38946	2.94173	0.521293	12.2559	3.28751	8.29947	6.64906	11.3289	11.9096	6.96649	4.57825	4.60292	6.48417
	0.05	9.99682	8.55816	4.95882	7.66309	9.65971	3.55604	11.1751	9.55449	6.81205	20.8528	7.46839	2.1681	1.94118	-0.412188	12.0964	0.13027	6.57761	2.74245	6.9025	7.83824	4.25242	7.36332	5.20498	2.33573
	0.055	7.21382	8.16513	4.72695	7.51893	6.1093	3.07702	9.71232	6.56628	7.04322	11.9337	5.14542	1.01184	4.10512	-5.48336	4.41528	3.42063	5.73897	1.38567	2.35598	7.19833	0.0868643	1.34832	8.50446	-2.80147
	0.06	5.7303	6.10572	3.55322	6.75616	5.14375	4.08419	6.4057	3.34018	5.20188	11.6504	5.08222	0.861004	2.33006	-14.358	1.76006	9.01411	2.55855	0.461232	3.66983	2.32121	5.97927	0.244058	5.42786	0.124937
	0.065	4.43909	5.37542	2.89955	5.79877	3.70574	3.06449	5.84277	3.12512	2.95305	5.88691	4.06677	0.938182	5.47381	-5.70004	2.70795	5.81185	1.27806	0.812513	5.17562	3.33443	2.70204	0.0700461	3.44838	0.916654
	Power spectral density (norm.) - average AUC 0.015 - 0.025
	GRABCRH 0.02 AUC	Sigma 0.02 AUC
	23.869	35.8015
	17.745	49.2729
	30.1015	32.1105
	19.5674	37.2659
	27.1837	31.022
	29.6331	33.6323
	17.8452	30.0063
	23.1892	31.0299
	29.3553	36.5279
	49.1095	35.2563
	30.1398	32.8984
	36.2036	28.7833

## Sheet: fig. 3f
	Cross correlation between GRABCRH and sigma at NREMS								sex = male
	xCorr (r)		r at zero lag		r at max corr		lag at max corr (s)
	-0.22783		-0.22783		-0.39		-1
	-0.09292		-0.09292		-0.13		17.4
	0.034844		0.034844		-0.59		0.7
	-0.37191		-0.37191		-0.28		6.3
	-0.3592		-0.3592		-0.36		1.2
	-0.50009		-0.50009		-0.37		0.1
	-0.4381		-0.4381		-0.1		-3.2
	-0.41812		-0.41812		-0.51		1.6
	-0.39116		-0.39116		-0.46		3.3
	-0.58779		-0.58779		-0.48		1
	-0.43888		-0.43888		-0.44		1.2
	-0.48205		-0.48205		-0.65		9.1

## Sheet: fig. 4c
	MAs per h of NREMS - ChR2 TG				sex = male
	Baseline	Opto stim
	34.7702	44.0074
	34.7855	46.1383
	28.1959	33.1453
	39.542	46.9007
	55.2916	64.2602
	34.2077	34.6453
	34.2525	38.4303
	41.0454	52.6667

## Sheet: fig. 4d
	Sigma relative power (%) - ChR2 TG					sex = male
	Baseline	Opto stim
	11.562	10.9932
	11.2881	11.0385
	14.2481	14.597
	14.3338	14.056
	13.901	12.652
	12.5898	11.3926
	12.4025	11.1926
	14.0956	13.1469

## Sheet: fig. 4e
	Delta relative power (%) - ChR2 TG					sex = male
	Baseline	Opto stim
	58.2797	56.3873
	60.5133	63.4072
	42.1698	40.881
	46.1331	44.5267
	51.0724	50.6853
	55.4074	53.9439
	57.0709	56.7476
	56.7825	51.9738

## Sheet: fig. 4f
	Sigma relative power at TTR trace - ChR2 TG					sex = male
	Time from TTR	Sigma Baseline								Sigma Stim
	-120	0.115496	0.135024	0.146785	0.155468	0.163576	0.132466	0.138649	0.13344	0.102443	0.10824	0.148298	0.13925	0.156222	0.117841	0.112846	0.148799
	-116	0.116086	0.128453	0.150966	0.14781	0.143352	0.130525	0.134243	0.137853	0.10146	0.103791	0.160704	0.141753	0.153569	0.121078	0.110399	0.145864
	-112	0.113881	0.126148	0.152883	0.144511	0.13389	0.128027	0.14425	0.141263	0.101154	0.103685	0.16186	0.139318	0.148628	0.118091	0.111343	0.141019
	-108	0.11161	0.118795	0.151946	0.139375	0.1238	0.125955	0.165795	0.15226	0.102731	0.105411	0.152176	0.147815	0.140345	0.116508	0.115697	0.14102
	-104	0.112667	0.11129	0.15309	0.133406	0.119792	0.126858	0.164847	0.155944	0.104058	0.108093	0.149478	0.15527	0.130437	0.117787	0.122832	0.135261
	-100	0.114076	0.102357	0.15218	0.129562	0.117074	0.127827	0.177191	0.158047	0.104781	0.110721	0.145692	0.161839	0.125628	0.117045	0.131584	0.130011
	-96	0.115148	0.101552	0.149653	0.128328	0.121071	0.128549	0.186345	0.157837	0.10463	0.112449	0.141999	0.166056	0.117471	0.114041	0.13206	0.125398
	-92	0.116075	0.106468	0.140779	0.130489	0.127895	0.126501	0.19095	0.154429	0.106086	0.112802	0.137143	0.166922	0.112434	0.10922	0.13829	0.119159
	-88	0.116987	0.112944	0.135809	0.136258	0.13545	0.128731	0.190188	0.148206	0.106112	0.111752	0.137532	0.15635	0.111362	0.109916	0.15276	0.116943
	-84	0.117871	0.122894	0.13716	0.144614	0.141436	0.128343	0.175752	0.142929	0.105464	0.109661	0.139537	0.159932	0.114622	0.106769	0.143121	0.115261
	-80	0.118553	0.131512	0.138881	0.153438	0.144108	0.127621	0.168512	0.134856	0.10411	0.107128	0.145527	0.15467	0.118273	0.104706	0.141268	0.114592
	-76	0.118751	0.13695	0.140406	0.160045	0.142926	0.125317	0.157489	0.125975	0.0982056	0.104809	0.150981	0.14724	0.132648	0.104401	0.131375	0.121413
	-72	0.11819	0.137622	0.142301	0.162012	0.138902	0.122196	0.138859	0.122757	0.0979717	0.10327	0.155316	0.135309	0.148875	0.106117	0.126358	0.130018
	-68	0.116753	0.129475	0.140633	0.154945	0.134481	0.117624	0.127692	0.12413	0.0984194	0.102902	0.157733	0.127925	0.167392	0.109241	0.120938	0.140154
	-64	0.114611	0.121673	0.135056	0.149748	0.132949	0.117409	0.11844	0.130552	0.100103	0.103914	0.158113	0.12978	0.187862	0.11653	0.116453	0.14717
	-60	0.112279	0.111881	0.129699	0.141934	0.137507	0.11478	0.113164	0.142053	0.103595	0.106355	0.157063	0.127613	0.208666	0.124098	0.114075	0.149247
	-56	0.110568	0.102742	0.124807	0.131499	0.150243	0.119399	0.113439	0.157464	0.110476	0.110155	0.15573	0.136144	0.228238	0.131045	0.114534	0.162566
	-52	0.110519	0.0969334	0.122494	0.12506	0.171312	0.127113	0.11995	0.176539	0.118735	0.11512	0.155435	0.140186	0.254751	0.136858	0.117903	0.175778
	-48	0.114199	0.0964666	0.124539	0.126257	0.19858	0.137624	0.13223	0.196214	0.127807	0.120903	0.157224	0.150085	0.266365	0.141458	0.132269	0.187262
	-44	0.120388	0.10212	0.129676	0.136949	0.227863	0.150115	0.148594	0.210536	0.136844	0.126952	0.161487	0.163588	0.270865	0.145084	0.139541	0.195404
	-40	0.128705	0.113152	0.141769	0.152078	0.253753	0.161024	0.163484	0.223774	0.144775	0.132483	0.167746	0.181177	0.267056	0.148053	0.145581	0.203177
	-36	0.138152	0.124222	0.154998	0.176825	0.270815	0.173222	0.178904	0.229972	0.150446	0.136522	0.174687	0.196492	0.2546	0.145811	0.148699	0.203658
	-32	0.147223	0.141744	0.170932	0.201794	0.274861	0.182669	0.188993	0.227545	0.152792	0.138033	0.1897	0.207362	0.234164	0.147858	0.138703	0.197538
	-28	0.15107	0.149795	0.185119	0.221171	0.263967	0.185019	0.191311	0.211687	0.151045	0.136123	0.180174	0.211883	0.192564	0.148675	0.128126	0.185076
	-24	0.154989	0.154955	0.194801	0.223818	0.238947	0.188078	0.184617	0.192644	0.144899	0.130285	0.179408	0.19959	0.170569	0.147359	0.126054	0.167359
	-20	0.154032	0.148883	0.197855	0.219736	0.203176	0.181965	0.169134	0.167447	0.134614	0.12059	0.173153	0.185584	0.141473	0.142989	0.108151	0.148784
	-16	0.147716	0.14016	0.188971	0.202164	0.161802	0.1666	0.14209	0.140599	0.121021	0.107763	0.157679	0.170577	0.109339	0.134962	0.0940131	0.115764
	-12	0.136537	0.123791	0.174855	0.17362	0.12058	0.150127	0.125203	0.109959	0.105417	0.0931081	0.14334	0.146251	0.0827487	0.123266	0.0791357	0.0970748
	-8	0.121887	0.101939	0.158938	0.138729	0.0846223	0.130861	0.0892593	0.0833446	0.0893722	0.078264	0.125879	0.123033	0.0634598	0.108603	0.0650931	0.0797899
	-4	0.105756	0.0806547	0.139659	0.103063	0.0574048	0.110898	0.0647886	0.0622045	0.0744772	0.067452	0.107474	0.0983579	0.048987	0.0923064	0.0531208	0.0648541
	0	0.0902883	0.0616705	0.119584	0.0718159	0.0402445	0.0922672	0.0452886	0.0468924	0.0620882	0.0560682	0.0904179	0.0750398	0.039378	0.0760819	0.0439106	0.0528607
	4	0.0773096	0.0472822	0.101122	0.0486551	0.0323545	0.0765594	0.0322794	0.0375461	0.0531098	0.04786	0.076615	0.0555482	0.0341275	0.0616361	0.0375586	0.044035
	8	0.0679528	0.0385466	0.0860619	0.0350708	0.031395	0.0646616	0.0260066	0.0333616	0.0478651	0.0429713	0.067193	0.0415852	0.0323435	0.0503127	0.0336661	0.0382625
	12	0.0624719	0.0351813	0.0753049	0.030337	0.0343247	0.0566709	0.0255202	0.0329107	0.046077	0.0408725	0.0623335	0.0338402	0.032949	0.0428333	0.0315467	0.0351509
	16	0.0602885	0.0358139	0.0688352	0.0320463	0.038288	0.0520046	0.0289988	0.0345536	0.0469628	0.0405672	0.0613505	0.0319697	0.0348843	0.0392121	0.0304706	0.0341148
	20	0.060244	0.038136	0.0675247	0.0368548	0.0447756	0.0514801	0.0340296	0.0368975	0.0494219	0.0409141	0.0677691	0.0309723	0.0373445	0.0388529	0.0300415	0.0354887
	24	0.0609758	0.0409156	0.06696	0.0417224	0.0448118	0.0504335	0.0380446	0.0370444	0.0530561	0.0405971	0.0694927	0.0363875	0.0367154	0.0401544	0.0274828	0.0353647
	28	0.0613044	0.0388203	0.0658724	0.0435327	0.0404162	0.049113	0.0402649	0.0362446	0.055059	0.0409953	0.0718467	0.0428085	0.0361034	0.0459219	0.0314465	0.036085
	32	0.060524	0.0380389	0.0646677	0.0441254	0.0363524	0.0479545	0.0383243	0.0346918	0.0581593	0.0401187	0.0757852	0.0424922	0.0353558	0.0493223	0.0316611	0.03245
	36	0.0585236	0.0365877	0.0625966	0.039629	0.0324268	0.0464896	0.0341289	0.0319862	0.05716	0.0380235	0.0744482	0.0438238	0.0297994	0.0511152	0.0324727	0.0310389
	40	0.0557215	0.0355299	0.0607373	0.0355386	0.0299687	0.047152	0.0290378	0.0307705	0.052919	0.0374572	0.0672527	0.0448636	0.0278288	0.0506146	0.0337284	0.0314025
	44	0.0551673	0.0342566	0.0595039	0.0324648	0.0294532	0.0449014	0.0251316	0.0284071	0.0507466	0.0369921	0.0678178	0.0467099	0.0308814	0.0433609	0.0311244	0.0317354
	48	0.0538589	0.0323164	0.0596626	0.031294	0.0322953	0.0441559	0.0244559	0.0276767	0.0481854	0.0367296	0.064121	0.042249	0.0262332	0.0425488	0.031403	0.0304684
	52	0.052798	0.0315596	0.0613383	0.0280392	0.0349745	0.0432182	0.0275877	0.0279698	0.0457795	0.0366223	0.0632434	0.0372815	0.0274017	0.0396212	0.0260994	0.0303081
	56	0.0548674	0.0331009	0.0631579	0.0285455	0.0377969	0.0423546	0.0299893	0.0297401	0.0439629	0.0357208	0.0619705	0.0331578	0.0275406	0.0385267	0.0239713	0.0312365
	60	0.0565207	0.0350536	0.0663583	0.0358411	0.0402047	0.043226	0.0329634	0.0317063	0.0444691	0.0341999	0.0621231	0.0309816	0.0287695	0.0379072	0.0250586	0.0296903

[truncated: 65 more sheets: fig. 4g, fig. 4h, fig. 5d, fig. 5e, fig. 5f, fig. 5g, fig. 5h, fig. 5i, fig. 6a, fig. 6b, fig. 6c, fig. 6d, fig. 6e, fig. 6f, fig. 6g, fig. 6h, fig. 7c, fig. 7e, fig. 7f, fig. 7g …]
